# Supplementary material for: Impact of nonpharmaceutical interventions on infectious disease patterns in Yunnan Province across the COVID-19 pandemic phases
Source: BMC Infect Dis. 2026 Jan 8;26:112. doi: 10.1186/s12879-025-12386-0 (PMC12825218; doi:10.1186/s12879-025-12386-0)
Supplement: Supplementary file 1 — Supplementary Material 1: Supplementary Table 1. Monthly reported cases of 45 infectious diseases in Yunnan Province, China (2014–2023). [file 12879_2025_12386_MOESM1_ESM.xlsx]

## Sheet: Sheet1
Disease Type	Plague	Cholera	SARS (Severe Acute Respiratory Syndrome)	HIV/AIDS	Hepatitis A	Hepatitis B	Hepatitis C	Hepatitis D	Hepatitis E	Hepatitis (Unclassified)	Poliomyelitis	Human Infection with Highly Pathogenic Avian Influenza	Measles	Hemorrhagic Fever	Rabies	Japanese Encephalitis	Dengue Fever	Cutaneous Anthrax	Dysentery	Pulmonary Tuberculosis	Typhoid + Paratyphoid	Epidemic Cerebrospinal Meningitis	Pertussis	Diphtheria	Neonatal Tetanus	Scarlet Fever	Brucellosis	Gonorrhea	Syphilis	Leptospirosis	Schistosomiasis	Malaria	Human Infection with H7N9 Avian Influenza	COVID-19	Influenza	Mumps	Rubella	Acute Hemorrhagic Conjunctivitis	Leprosy	Epidemic Typhus	Kala-Azar	Echinococcosis	Filariasis	Other Infectious Diarrheal Diseases	Hand, Foot, and Mouth Disease
Time	Case Count	Case Count	Case Count	Case Count	Case Count	Case Count	Case Count	Case Count	Case Count	Case Count	Case Count	Case Count	Case Count	Case Count	Case Count	Case Count	Case Count	Case Count	Case Count	Case Count	Case Count	Case Count	Case Count	Case Count	Case Count	Case Count	Case Count	Case Count	Case Count	Case Count	Case Count	Case Count	Case Count	Case Count	Case Count	Case Count	Case Count	Case Count	Case Count	Case Count	Case Count	Case Count	Case Count	Case Count	Case Count
2014-01-01	0	0	0	270	69	2060	749	0	53	13	0	0	18	11	3	10	1	0	250	2084	254	1	0	0	1	70	4	116	768	0	1	19	0	0	308	343	92	68	20	56	0	1	0	1366	2356
2014-02-01	0	0	0	384	60	2001	706	0	54	14	0	0	25	6	4	0	2	0	243	2202	179	0	1	0	0	31	4	105	781	0	0	25	0	0	236	277	152	80	17	38	0	1	0	1146	1625
2014-03-01	0	0	0	629	78	2253	831	0	76	17	0	0	41	12	3	0	1	0	403	2444	278	2	3	0	1	98	3	128	959	0	0	17	0	0	261	403	349	188	20	38	1	0	0	1349	3777
2014-04-01	0	0	0	448	85	2300	746	0	70	25	0	0	18	16	7	2	1	1	595	2704	292	0	3	0	1	109	10	156	1041	0	0	48	0	0	94	449	443	140	15	29	0	0	0	1397	8205
2014-05-01	0	0	0	465	101	2274	864	0	75	11	0	0	12	27	5	1	3	1	786	2590	423	0	2	0	1	171	24	168	1202	0	5	77	0	0	68	623	424	120	18	56	0	1	0	1450	11950
2014-06-01	0	0	0	486	116	2256	788	0	62	24	0	0	26	61	12	14	1	0	844	2400	466	0	1	0	1	136	18	179	1022	0	2	80	0	0	34	595	276	118	23	69	0	2	0	1221	12970
2014-07-01	0	0	0	469	131	2476	845	0	92	28	0	0	26	11	8	55	5	7	705	2502	576	0	1	0	5	80	17	203	1288	0	1	61	0	0	148	494	122	175	9	84	0	0	0	977	10313
2014-08-01	0	0	0	503	78	2338	701	0	87	21	0	0	14	33	11	73	78	0	547	2468	634	0	2	0	2	64	10	179	1266	14	3	39	0	0	89	366	49	178	8	113	0	1	0	900	4525
2014-09-01	0	0	0	610	133	2160	707	0	76	10	0	0	5	27	8	29	57	0	390	2338	895	0	1	0	2	60	7	242	1346	0	4	24	0	0	127	397	37	2592	26	109	0	1	0	830	4655
2014-10-01	0	0	0	559	102	2351	740	0	73	15	0	0	24	20	4	6	38	0	359	2436	502	0	3	0	2	93	18	227	1178	7	1	16	0	0	78	420	27	682	8	92	0	0	0	975	6086
2014-11-01	0	0	0	449	87	2277	794	0	61	10	0	0	51	10	5	5	24	0	250	2272	342	0	2	0	3	105	12	200	1134	21	2	16	0	0	78	390	39	188	5	70	0	1	0	1519	7281
2014-12-01	0	0	0	512	107	2382	824	0	72	10	0	0	161	14	3	2	3	1	282	2988	277	2	1	0	1	108	6	215	1217	182	4	26	0	0	237	352	81	203	11	53	0	0	0	2765	8573
2015-01-01	0	0	0	332	78	2260	758	0	67	13	0	0	70	13	6	0	0	0	210	2172	271	0	1	0	1	98	3	209	1060	1	0	24	0	0	344	309	86	127	13	41	0	3	0	2188	8569
2015-02-01	0	0	0	245	70	1885	528	0	72	8	0	0	50	17	5	0	1	0	222	1815	197	0	0	0	2	58	5	174	889	0	1	11	0	0	122	227	72	135	5	37	0	0	0	1417	4873
2015-03-01	0	0	0	541	105	2542	840	0	97	15	0	2	45	20	2	0	0	0	341	2766	277	0	1	0	1	151	22	213	1290	0	3	27	0	0	262	348	167	186	27	55	0	1	0	2109	6031
2015-04-01	0	0	0	476	114	2095	808	0	86	10	0	1	63	34	6	0	1	0	561	2558	275	0	1	0	3	214	15	236	1318	1	3	43	0	0	150	546	364	180	15	54	0	0	0	1578	9845
2015-05-01	0	0	0	472	103	2214	1047	0	97	20	0	0	62	30	7	0	1	2	666	2420	337	0	4	0	5	322	25	250	1305	0	0	110	0	0	153	597	170	224	22	62	0	1	0	1478	12776
2015-06-01	0	0	0	472	139	2091	1258	0	108	11	0	0	54	28	5	11	11	1	640	2428	319	0	5	0	0	297	23	237	1488	1	2	103	0	0	124	724	150	251	15	46	0	0	0	1420	12815
2015-07-01	0	0	0	580	126	2284	1301	0	126	17	0	0	50	26	4	31	84	0	540	2416	317	0	3	0	0	202	18	323	1538	0	2	81	0	0	101	570	57	282	14	41	0	2	0	1027	7910
2015-08-01	0	0	0	488	116	1919	992	0	128	10	0	0	9	17	7	35	93	0	454	2315	331	0	7	0	0	98	14	251	1389	0	1	43	0	0	94	414	17	205	18	60	0	0	0	946	3661
2015-09-01	0	0	0	564	139	1697	909	0	107	14	0	0	3	23	1	21	342	1	426	2389	315	0	5	0	2	69	26	262	1394	0	1	23	0	0	108	382	20	905	13	62	0	4	0	846	3785
2015-10-01	0	0	0	467	106	1556	726	0	108	7	0	0	3	17	0	3	922	0	312	2215	253	0	1	0	2	87	18	301	1365	6	2	20	0	0	220	461	15	152	13	61	0	2	0	810	4388
2015-11-01	0	0	0	608	102	1571	904	0	139	7	0	0	6	13	8	0	342	4	262	2266	222	0	0	0	1	109	22	258	1435	40	1	18	0	0	112	438	8	157	16	31	0	0	0	1722	3817
2015-12-01	0	0	0	557	97	1423	901	0	105	10	0	0	14	26	3	2	19	2	211	2567	192	1	2	0	2	131	25	308	1300	78	0	16	0	0	168	476	23	167	20	31	0	0	0	2924	4484
2016-01-01	0	0	0	328	101	1232	652	0	82	10	0	0	19	10	7	1	3	0	154	2118	159	0	0	0	2	106	20	267	1208	0	1	14	0	0	240	421	22	135	16	20	0	0	0	2546	4817
2016-02-01	0	0	0	357	52	1125	597	0	92	11	0	0	7	12	5	0	4	0	166	2066	141	1	2	0	3	54	7	218	1043	0	1	24	0	0	237	236	5	115	8	20	0	0	0	1946	2721
2016-03-01	0	0	0	628	84	1349	840	0	134	11	0	0	12	29	1	0	1	0	251	2588	177	0	5	0	0	127	22	263	1549	0	0	36	0	0	540	380	28	120	37	16	0	0	0	1646	3851
2016-04-01	0	0	0	416	92	1259	741	1	135	5	0	0	31	33	3	0	0	0	372	2268	173	0	5	0	0	181	18	288	1439	0	3	31	0	0	321	508	28	114	13	21	0	1	0	1416	6120
2016-05-01	0	0	0	487	100	1210	679	1	109	10	0	0	26	27	1	2	1	0	531	2515	225	0	5	0	2	213	24	313	1478	0	0	65	0	0	266	568	18	121	22	26	1	0	0	1581	9978
2016-06-01	1	0	0	491	86	1267	783	0	114	3	0	0	34	22	6	2	3	1	595	2342	194	0	7	0	1	254	29	335	1496	0	0	62	0	0	138	598	34	121	19	22	0	0	0	1385	15980
2016-07-01	0	0	0	442	93	1363	1035	0	121	6	0	0	12	17	4	27	1	1	516	2430	231	0	2	0	0	155	35	372	1509	0	1	29	0	0	76	603	3	169	16	28	0	1	0	1200	12350
2016-08-01	0	0	0	462	75	1460	1002	3	141	5	0	0	12	16	5	39	17	2	494	2699	234	0	5	0	0	73	40	398	1684	0	1	19	0	0	85	473	6	128	17	63	0	1	0	1217	4265
2016-09-01	0	0	0	596	68	1233	936	1	107	3	0	0	7	16	3	25	70	7	428	2316	183	0	2	0	1	105	35	402	1500	1	0	11	0	0	100	460	0	153	7	27	0	1	0	1083	3944
2016-10-01	0	0	0	442	84	1174	976	0	112	11	0	0	3	7	2	8	149	2	284	2466	204	0	1	0	0	122	23	425	1437	40	0	12	0	0	162	504	2	165	8	18	0	1	0	1110	6235
2016-11-01	0	0	0	514	76	1297	1083	0	137	2	0	0	1	7	4	0	66	1	236	2500	196	0	4	0	0	127	17	392	1522	39	0	9	0	0	146	502	4	148	8	27	0	2	0	1352	7695
2016-12-01	0	0	0	544	92	1299	1018	0	149	7	0	0	2	19	10	0	9	1	169	3059	166	0	2	0	0	172	24	421	1478	17	1	21	0	0	310	454	8	127	10	32	0	0	0	2447	7499
2017-01-01	0	0	0	289	58	1095	639	0	85	3	0	0	1	12	3	0	2	0	197	1784	138	1	3	0	1	119	10	350	1066	9	0	12	0	0	146	370	3	93	9	9	0	3	0	2470	6973
2017-02-01	0	0	0	421	66	1338	681	1	97	7	0	0	0	12	2	0	1	1	175	2392	108	0	3	0	0	52	12	324	1290	0	0	21	0	0	73	328	1	105	11	13	0	0	0	2910	3812
2017-03-01	0	0	0	535	74	1391	807	0	163	6	0	0	5	25	1	1	0	0	205	2326	131	2	3	0	1	103	14	407	1440	0	1	17	0	0	114	364	2	114	18	17	0	4	0	2737	3502
2017-04-01	0	0	0	444	89	1316	730	0	107	7	0	0	14	25	3	0	7	0	285	2342	140	0	2	0	0	179	13	407	1234	0	1	28	0	0	84	538	5	124	6	15	0	1	0	1938	4988
2017-05-01	0	0	0	498	80	1486	835	0	142	3	0	0	54	29	1	1	2	0	334	2558	173	0	4	0	0	284	25	408	1459	0	2	26	0	0	312	596	5	154	17	17	0	0	0	1979	7196
2017-06-01	0	0	0	514	102	1439	711	0	163	3	0	0	42	23	4	3	21	0	367	2595	220	1	6	0	3	280	26	487	1467	0	1	46	4	0	196	738	6	127	20	24	0	1	0	2043	8763
2017-07-01	0	0	0	454	104	1364	936	0	137	6	0	0	32	28	3	22	202	0	381	2544	249	0	3	0	1	201	26	525	1529	0	0	32	1	0	189	649	13	129	19	33	0	1	0	1609	9253
2017-08-01	0	0	0	528	110	1535	1017	0	149	6	0	0	31	21	3	30	497	0	345	2824	243	0	6	0	0	82	18	495	1697	1	1	24	0	0	189	489	1	115	20	39	0	0	0	1554	4426
2017-09-01	0	0	0	508	116	1328	953	0	141	8	0	0	100	13	3	17	659	0	269	2519	250	0	3	0	1	96	27	509	1550	2	0	9	0	0	460	425	0	115	10	24	0	1	0	1269	4004
2017-10-01	0	0	0	412	82	1296	883	0	104	5	0	0	20	14	2	4	767	1	250	2331	239	0	3	0	1	124	21	468	1420	0	1	9	0	0	165	586	1	108	9	18	0	0	0	1441	5534
2017-11-01	0	0	0	557	85	1416	1039	1	173	9	0	0	14	16	2	2	357	0	174	2562	202	1	2	0	2	171	21	538	1420	0	0	6	1	0	529	760	1	132	11	19	0	1	0	2650	5156
2017-12-01	0	0	0	513	61	1357	1000	0	148	6	0	0	16	12	5	1	61	1	136	3197	218	1	1	0	0	213	14	515	1434	0	1	7	0	0	894	775	8	114	11	19	0	2	0	5472	5273
2018-01-01	0	0	0	330	48	1306	656	0	135	6	0	0	37	7	1	1	6	0	141	2490	150	0	2	0	1	149	15	484	1213	0	0	10	0	0	1347	617	0	63	11	8	0	3	0	5631	4241
2018-02-01	0	0	0	302	51	1147	626	0	98	6	0	0	70	5	4	0	2	0	126	1850	77	1	8	0	0	58	9	382	1054	0	0	13	0	0	688	398	7	77	10	6	0	0	0	4182	2137
2018-03-01	0	0	0	588	61	1430	1001	0	150	8	0	0	79	17	0	0	1	0	185	2789	101	1	6	0	0	159	30	455	1647	0	0	15	0	0	639	559	3	95	30	14	0	2	0	4392	2732
2018-04-01	0	0	0	442	54	1338	780	0	149	8	0	0	76	27	2	0	1	0	244	2481	113	1	4	0	1	254	31	483	1298	0	0	20	0	0	347	752	7	119	13	8	0	1	0	2748	6959
2018-05-01	0	0	0	459	74	1383	932	0	133	5	0	0	135	31	1	0	2	0	383	2700	144	0	8	0	0	377	22	527	1511	0	0	21	0	0	169	1199	8	123	19	10	0	0	0	2200	12530
2018-06-01	0	0	0	440	63	1299	934	0	130	2	0	0	84	28	1	4	40	0	409	2502	165	0	8	0	0	377	17	545	1307	0	0	35	0	0	138	1192	3	596	16	19	0	0	0	1978	15243
2018-07-01	0	0	0	453	92	1444	1202	0	165	5	0	0	66	21	2	20	39	0	369	2753	203	1	9	0	2	257	27	612	1629	0	0	15	0	0	152	1063	10	343	19	18	0	0	0	1776	14297
2018-08-01	0	0	0	501	100	1603	1283	0	154	1	0	0	26	36	2	42	99	0	303	2649	182	1	6	0	2	109	16	600	1539	0	0	17	0	0	163	666	5	232	16	52	0	1	0	1745	5906
2018-09-01	0	0	0	444	73	1438	972	0	121	3	0	0	31	17	0	12	208	0	231	2457	149	0	12	0	0	107	23	547	1399	0	0	6	0	0	126	641	5	213	6	34	1	2	0	1531	6386
2018-10-01	0	0	0	465	73	1535	993	0	98	1	0	0	9	33	4	2	298	0	199	2598	146	0	10	0	0	157	15	533	1342	0	0	3	0	0	163	866	7	271	9	29	0	1	0	1568	10753
2018-11-01	0	0	0	609	71	1616	1099	0	137	2	0	0	24	15	3	2	122	0	175	2688	155	0	4	0	0	179	23	593	1569	1	0	7	0	0	301	1246	11	279	15	33	0	0	0	3248	12754
2018-12-01	0	0	0	498	72	1660	1102	0	98	2	0	0	37	13	1	0	23	1	172	3369	149	0	12	0	0	202	19	573	1410	0	0	8	0	0	2510	1630	166	179	17	21	0	0	0	6415	11755
2019-01-01	0	0	0	343	75	1319	854	0	125	4	0	0	9	23	1	1	12	0	131	2702	145	0	6	0	0	152	12	493	1275	0	0	8	0	0	5448	1532	23	144	6	31	1	1	0	6211	9393
2019-02-01	0	0	0	395	89	1292	797	0	127	5	0	0	7	30	1	0	7	0	118	2371	89	0	3	0	0	51	9	441	1251	0	0	7	0	0	2398	662	14	102	11	19	1	0	0	6893	3869
2019-03-01	0	0	0	508	69	1366	990	0	159	2	0	0	12	29	0	0	5	0	149	2748	100	0	15	0	1	117	17	553	1544	0	0	3	0	0	1933	768	42	133	28	21	0	1	0	6957	3827
2019-04-01	0	0	0	462	81	1364	915	0	157	2	0	0	29	28	2	0	8	0	252	2821	154	0	12	0	0	223	40	525	1601	0	0	7	0	0	2538	1417	126	154	10	8	1	1	0	4771	5587
2019-05-01	0	0	0	492	68	1347	965	0	153	3	0	0	58	18	3	1	41	0	288	2802	160	1	16	0	2	276	32	583	1648	0	1	8	0	0	2221	2019	174	189	20	22	0	2	0	3907	6430
2019-06-01	0	0	0	428	60	1286	996	0	165	5	0	0	25	30	4	7	64	0	394	2549	164	0	10	0	1	287	28	568	1498	0	0	19	0	0	1343	2358	124	260	16	32	0	2	0	3358	11435
2019-07-01	0	0	0	474	73	1536	1113	2	170	4	0	0	41	29	0	37	150	2	363	2805	148	0	14	0	1	236	42	652	1762	0	0	26	0	0	1134	1859	117	265	12	39	0	1	0	2939	16041
2019-08-01	0	0	0	488	85	1418	1337	0	182	1	0	0	44	14	2	21	854	0	389	2818	158	0	11	0	0	93	29	640	1994	1	0	10	0	0	1027	1116	33	219	10	35	0	0	0	2821	8463
2019-09-01	0	0	0	497	81	1390	1074	1	157	6	0	0	28	13	0	17	3092	0	401	2565	137	0	15	0	0	120	42	599	1756	1	0	9	0	0	1555	1004	10	224	2	62	0	0	0	2311	10775
2019-10-01	0	0	0	481	80	1384	1030	0	144	4	0	0	19	13	1	6	1669	0	309	2862	106	0	12	0	2	162	36	590	2002	0	0	3	0	0	2186	1470	54	240	4	53	0	9	0	2109	11775
2019-11-01	0	0	0	607	93	1449	1009	0	153	7	0	0	85	20	1	1	526	0	215	2723	100	0	9	0	0	183	19	569	1607	1	0	34	0	0	4723	1958	78	310	8	35	0	3	0	2474	9432
2019-12-01	0	0	0	521	83	1559	1009	1	142	2	0	0	98	24	2	1	39	0	148	2942	100	1	11	0	0	193	15	639	1672	0	0	13	0	0	6779	1950	134	311	15	19	0	1	0	5552	6904
2020-01-01	0	0	0	356	73	1159	767	1	104	3	0	0	43	17	0	0	6	0	136	2317	107	0	6	0	0	115	16	504	1367	0	0	12	0	91	8796	1297	201	200	17	23	0	1	0	7676	3795
2020-02-01	0	0	0	329	42	792	491	0	76	2	0	0	9	13	1	0	2	0	83	1709	57	0	10	0	0	39	3	314	972	0	0	8	0	83	1924	653	33	137	7	9	1	0	0	2369	689
2020-03-01	0	0	0	610	56	1300	837	0	140	1	0	0	11	22	1	0	1	0	120	2888	48	0	45	0	0	40	22	419	1840	0	0	5	0	7	927	393	93	99	9	6	0	0	0	2097	416
2020-04-01	0	0	0	498	79	1351	883	0	153	3	0	0	6	40	0	0	1	0	182	2708	64	1	25	0	0	32	33	452	1642	0	0	7	0	2	646	337	34	92	13	20	0	1	0	2596	317
2020-05-01	0	0	0	472	71	1413	875	0	134	0	0	0	2	18	1	0	0	1	248	2744	62	0	10	0	0	40	26	537	1595	0	1	13	0	0	681	558	5	79	10	20	0	1	0	2770	248
2020-06-01	0	0	0	537	97	1473	973	0	157	1	0	0	3	28	0	2	0	0	279	2867	98	0	3	0	0	57	45	601	1676	0	0	36	0	0	606	841	10	84	9	27	0	4	0	2677	589
2020-07-01	0	0	0	518	103	1514	1059	0	155	2	0	0	10	21	1	7	11	0	282	2826	109	0	2	0	0	71	52	659	1754	0	0	25	0	6	589	814	1	132	15	39	1	0	0	2597	2369
2020-08-01	0	0	0	467	142	1654	1035	0	160	1	0	0	8	10	1	19	45	0	257	2719	89	0	2	0	1	67	37	684	1695	0	0	7	0	8	421	583	7	68	14	62	0	3	0	2201	3993
2020-09-01	1	0	0	626	120	1523	912	2	141	1	0	0	6	13	1	9	30	0	226	2560	97	0	3	0	0	80	40	727	1628	0	0	7	0	7	491	696	3	77	10	67	0	2	0	2012	8213
2020-10-01	0	0	0	518	129	1440	846	0	106	0	0	0	2	9	0	3	96	1	185	2507	108	0	1	0	0	93	40	613	1452	0	0	8	0	4	621	754	0	68	4	69	0	1	0	2062	17680
2020-11-01	0	0	0	585	156	1434	862	0	93	0	0	0	3	12	0	2	58	0	141	2624	88	1	2	0	0	122	40	679	1431	0	0	2	0	4	672	838	2	74	11	40	0	1	0	2829	18597
2020-12-01	0	0	0	562	105	1568	1021	0	135	3	0	0	4	10	0	0	2	0	128	3025	82	0	3	0	0	154	29	646	1552	0	0	4	0	10	724	658	2	73	6	26	0	1	0	5805	11326
2021-01-01	0	0	0	269	94	1208	729	0	98	2	0	0	4	13	0	1	0	0	114	2157	44	0	5	0	1	117	34	609	1269	0	0	4	0	1	551	480	3	60	7	13	1	0	0	7823	6439
2021-02-01	0	0	0	242	65	1114	608	1	81	0	0	0	4	11	0	0	0	0	122	1868	64	0	6	0	0	74	23	532	1109	0	0	5	0	2	273	271	1	43	8	16	0	1	0	6281	2125
2021-03-01	0	0	0	411	110	1461	1002	0	149	4	0	0	7	26	0	0	0	0	161	2632	68	1	13	0	0	128	54	721	1686	0	0	8	0	11	349	501	7	75	14	9	0	7	0	8476	2241
2021-04-01	0	0	0	366	94	1264	872	0	102	1	0	0	4	41	0	0	0	0	179	2331	85	1	15	0	0	199	45	684	1462	0	0	10	0	60	701	719	17	84	3	15	0	1	0	7338	3188
2021-05-01	0	0	0	396	105	1324	836	0	127	0	0	0	3	27	0	1	0	0	231	2496	105	0	26	0	0	317	65	602	1531	1	0	11	0	9	630	813	18	83	9	17	0	1	0	4170	4359
2021-06-01	0	0	0	458	100	1286	845	1	95	6	0	0	5	31	0	2	1	0	291	2495	115	0	37	0	0	349	78	678	1438	0	0	28	0	67	683	704	7	92	7	19	0	0	0	2870	6773
2021-07-01	0	0	0	336	110	1454	1008	0	135	5	0	0	2	29	0	5	0	1	202	2522	147	0	52	0	0	252	87	723	1684	0	0	24	0	343	448	590	6	118	9	20	0	3	0	2403	6921
2021-08-01	0	0	0	369	134	1380	898	0	149	2	0	0	4	26	0	11	0	2	185	2391	125	0	91	0	0	89	75	792	1561	0	0	8	0	270	333	490	3	115	8	40	0	3	0	1955	2566
2021-09-01	0	0	0	331	122	1334	954	1	95	1	0	0	1	33	0	8	1	0	172	2366	122	0	74	0	0	110	61	788	1571	1	0	3	0	329	514	670	10	90	5	57	0	9	0	1734	2710
2021-10-01	0	0	0	343	92	1305	818	0	106	3	0	0	4	28	2	4	4	0	168	2279	120	0	33	0	1	145	53	665	1347	0	0	7	0	141	631	620	3	92	5	67	0	1	0	1607	4725
2021-11-01	0	0	0	390	102	1390	749	0	111	2	0	0	3	20	0	1	5	0	108	2066	114	0	32	0	0	206	70	646	1449	0	0	4	0	136	1682	642	8	97	10	62	0	5	0	1722	7824
2021-12-01	0	0	0	395	92	1520	1005	0	97	2	0	0	7	19	0	1	2	0	116	2563	87	1	42	0	0	222	56	652	1559	1	0	5	0	109	4795	604	16	122	2	37	1	3	0	2598	7279
2022-01-01	0	0	0	269	73	1310	684	0	94	2	0	0	2	14	0	0	0	0	113	2050	64	0	56	0	0	130	47	592	1386	0	0	3	0	64	2425	412	9	99	7	34	0	0	0	3526	4908
2022-02-01	0	0	0	301	77	1359	716	0	74	1	0	0	1	11	0	0	0	0	93	1953	40	1	94	0	0	39	50	524	1359	0	0	4	0	70	799	236	3	93	9	24	2	3	0	4209	1893
2022-03-01	0	0	0	364	108	1424	950	1	108	4	0	0	2	13	0	1	0	0	147	2389	51	1	115	0	0	110	88	634	1741	0	0	6	0	105	1825	590	4	111	6	17	0	3	0	7236	2297
2022-04-01	0	0	0	247	87	1195	860	0	126	2	0	0	1	18	0	0	0	1	125	1979	62	0	61	0	0	131	87	574	1494	0	0	9	0	50	840	656	5	110	3	24	0	2	0	4031	5350
2022-05-01	0	0	0	255	89	1376	861	0	152	0	0	0	11	25	0	0	0	0	155	2186	84	0	65	0	0	207	86	569	1663	2	0	8	0	30	893	721	22	98	4	36	0	3	0	3240	10449
2022-06-01	0	0	0	312	116	1422	817	0	158	2	0	0	7	31	0	2	0	0	145	2281	85	0	66	0	0	228	117	645	1836	0	1	11	0	25	3406	737	12	138	7	26	1	3	0	2501	18051
2022-07-01	0	0	0	308	101	1510	1005	0	145	1	0	0	5	32	0	1	0	0	133	2434	140	0	42	0	0	149	133	695	2192	0	0	14	0	30	11926	631	18	86	7	55	0	3	0	2275	13750
2022-08-01	0	0	0	343	130	1604	1132	0	143	3	0	0	4	31	0	6	0	0	163	2560	147	0	49	0	1	68	103	614	2285	0	0	32	0	69	9021	519	7	92	13	69	0	1	0	2283	3613
2022-09-01	0	0	0	325	93	1420	952	0	116	0	0	0	3	39	2	6	22	0	125	2276	96	0	42	0	1	75	96	577	1898	0	1	11	0	120	6814	620	4	76	2	59	0	0	0	1870	3810
2022-10-01	0	0	0	248	58	1331	762	0	103	1	0	0	1	36	1	0	321	0	121	2008	119	1	22	0	0	123	90	557	1659	0	0	9	0	247	2801	640	10	108	5	42	1	1	0	1719	6093
2022-11-01	0	0	0	252	68	1423	739	0	101	0	0	0	6	23	0	0	170	0	94	1912	103	0	9	0	0	143	105	540	1716	1	0	7	0	1516	2549	608	2	89	4	33	0	0	0	1638	8432
2022-12-01	0	0	0	231	50	1056	510	0	62	0	0	0	5	17	0	1	11	0	52	1371	29	0	7	0	1	67	37	449	1214	0	0	5	0	3838	1281	279	3	77	5	17	0	1	0	1051	2662
2023-01-01	0	0	0	137	31	884	429	1	71	0	0	0	1	10	1	0	0	0	59	1591	20	0	10	0	0	28	31	369	1122	0	0	10	0	13231	709	159	2	39	2	9	0	3	0	1432	293
2023-02-01	0	0	0	263	38	1308	851	0	83	0	0	0	3	24	0	0	0	0	78	2136	59	0	6	0	0	20	90	497	1855	0	0	5	0	12156	468	246	2	65	13	22	0	4	0	4176	570
2023-03-01	0	0	0	329	67	1300	874	0	119	3	0	0	4	39	1	0	1	0	96	2030	81	0	8	0	0	62	127	625	2183	0	0	11	0	5928	79877	429	3	80	14	34	0	0	0	7137	1736
2023-04-01	0	0	0	258	61	1260	883	0	101	1	0	0	5	34	0	0	0	0	93	2119	68	0	9	0	0	109	127	553	2255	0	0	19	0	2151	77094	480	1	81	6	25	0	2	0	7921	1874
2023-05-01	0	0	0	250	55	1233	895	0	93	2	0	0	5	35	0	0	0	0	136	2173	75	0	12	0	0	159	189	621	2384	0	0	46	0	64666	13436	687	0	82	6	35	0	3	0	7841	3049
2023-06-01	0	0	0	245	51	1214	860	0	128	0	0	0	3	48	0	0	29	0	128	2060	81	0	11	0	0	228	171	623	2342	1	0	66	0	103000	4032	671	3	76	4	52	0	3	0	4277	6544
2023-07-01	0	0	0	226	56	1393	902	0	108	2	0	0	6	41	0	8	1490	0	115	2176	96	0	19	0	0	189	200	685	2536	0	0	64	0	34500	2293	574	4	117	10	50	1	4	0	3434	11705
2023-08-01	0	0	0	266	63	1517	948	0	109	2	0	0	11	36	0	3	3754	0	112	2174	83	0	18	0	0	81	179	741	2615	0	0	31	0	17699	1768	465	2	144	6	59	0	3	0	3082	6186
2023-09-01	0	0	0	262	55	1283	810	1	110	1	0	0	5	33	0	1	4909	1	75	2119	83	0	19	0	0	123	121	725	2374	0	0	25	0	11868	2987	670	1	495	3	58	0	3	0	2322	8729
2023-10-01	0	0	0	259	45	1378	855	0	76	0	0	0	5	33	0	2	2825	0	66	2082	60	0	21	0	0	145	83	718	2331	0	0	19	0	4698	6069	559	3	1842	9	45	0	1	0	2338	11398
2023-11-01	0	0	0	260	49	1391	842	0	116	2	0	0	2	23	0	2	458	2	55	1982	62	0	27	0	0	225	129	679	2263	0	0	24	0	1918	29777	541	0	1054	9	60	0	4	0	2498	8883
2023-12-01	0	0	0	199	55	1381	824	0	112	1	0	0	2	32	0	0	19	0	59	2179	53	0	37	0	0	261	93	665	2351	0	0	24	0	969	124472	526	0	175	6	43	0	1	0	2692	5283
