# Supplementary material for: Impact of nonpharmaceutical interventions on infectious disease patterns in Yunnan Province across the COVID-19 pandemic phases
Source: BMC Infect Dis. 2026 Jan 8;26:112. doi: 10.1186/s12879-025-12386-0 (PMC12825218; doi:10.1186/s12879-025-12386-0)
Supplement: Supplementary file 2 — Supplementary Material 2: Supplementary Table S2. Annual reported cases of 36 infectious diseases in Yunnan Province, China (2014–2023). [file 12879_2025_12386_MOESM2_ESM.xlsx]

## Sheet: Sheet1
Infectious disease	HIV/AIDS	Hepatitis A	Hepatitis B	Hepatitis C	Hepatitis D	Hepatitis E	Unspecified Hepatitis	Measles	Hemorrhagic Fever	Rabies	Japanese Encephalitis	Dengue Fever	Cutaneous Anthrax	Dysentery	Tuberculosis	Typhoid and Paratyphoid	Meningococcal Meningitis	Pertussis	Neonatal Tetanus	Scarlet Fever	Brucellosis	Gonorrhea	Syphilis	Leptospirosis	Schistosomiasis	Malaria	Influenza	Mumps	Rubella	Acute Hemorrhagic Conjunctivitis	Leprosy	Typhus	Visceral Leishmaniasis	Echinococcosis	Other infectious diarrheal diseases	Hand-foot-and-mouth disease
2014	5784	1147	27128	9295	0	851	198	421	248	73	197	214	10	5654	29428	5118	5	20	20	1125	133	2118	13202	224	23	448	1758	5109	2091	4732	180	807	1	8	15895	82316
2015	5802	1295	23537	10972	0	1240	142	429	264	54	103	1816	10	4845	28327	3306	1	30	19	1836	216	3022	15771	127	16	519	1958	5492	1149	2971	191	581	0	13	18465	82954
2016	5707	1003	15268	10342	6	1433	84	166	215	51	104	324	15	4196	29367	2283	1	40	9	1689	294	4094	17343	97	8	333	2621	5707	158	1616	181	320	1	7	18929	85455
2017	5673	1027	16361	10231	2	1609	69	329	230	32	81	2576	3	3118	29974	2311	6	39	10	1904	227	5433	17006	12	8	237	3351	6618	46	1430	161	247	0	14	28072	68880
2018	5531	832	17199	11580	0	1568	49	674	250	21	83	841	1	2937	31326	1734	5	89	6	2385	247	6334	16918	1	0	170	6743	10829	232	2590	181	252	1	10	37414	105693
2019	5696	937	16710	12089	4	1834	45	455	271	17	92	6467	2	3157	32708	1561	2	134	7	2093	321	6852	19610	3	1	147	33285	18113	929	2551	142	376	3	21	50303	103931
2020	6078	1173	16621	10561	3	1554	17	107	213	6	42	252	2	2267	31494	1009	2	112	1	910	383	6835	18604	0	1	134	17098	8422	391	1183	125	408	2	15	37691	68232
2021	4306	1220	16040	10324	3	1345	28	48	304	2	34	13	3	2049	28166	1196	3	426	2	2208	701	8092	17666	3	0	117	11590	7104	99	1071	87	372	2	34	48977	57150
2022	3455	1050	16430	9988	1	1382	16	48	290	3	17	524	1	1466	25399	1020	3	628	3	1470	1039	6970	20443	3	2	119	44580	6649	99	1177	72	436	4	20	35579	81308
2023	2954	626	15542	9973	2	1226	14	52	388	2	16	13485	3	1072	24821	821	0	197	0	1630	1540	7501	26611	1	0	344	342982	6007	21	4250	88	492	1	31	49150	66250
